# Supplementary material for: Enhancing Cellular Uptake of Native Proteins through Bio-Orthogonal Conjugation with Chemically Synthesized Cell-Penetrating Peptides
Source: Pharmaceutics. 2024 May 3;16(5):617. doi: 10.3390/pharmaceutics16050617 (PMC11125112; doi:10.3390/pharmaceutics16050617)
Supplement: Supplementary file 1 [file pharmaceutics-16-00617-s001.zip]

Archive with 1 entries (1 files):
- pharmaceutics-2973100-supplementary.pdf
